# Supplementary material for: Neuroanatomical correlates of distracted straight driving performance: a driving simulator MRI study across the lifespan
Source: Front Aging Neurosci. 2024 Apr 19;16:1369179. doi: 10.3389/fnagi.2024.1369179 (PMC11066182; doi:10.3389/fnagi.2024.1369179)
Supplement: Supplementary file 1 [file Data_Sheet_1.CSV]

term	estimate	std.error	statistic	p.value	sig	outcome	covariates
mean_speed_str	0.062383301	0.09096081	0.685826136	0.494	NA	bl_cerebellum_cortex	age + sex
mean_speed_straud	-0.022764101	0.086190946	-0.264112442	0.792	NA	bl_cerebellum_cortex	age + sex
sd_speed_str	-0.144078388	0.07962274	-1.809513069	0.073	.	bl_cerebellum_cortex	age + sex
sd_speed_straud	-0.147771399	0.078641972	-1.87903985	0.062	.	bl_cerebellum_cortex	age + sex
mean_acceleration_str	-0.119815391	0.076284531	-1.570638091	0.119	NA	bl_cerebellum_cortex	age + sex
mean_acceleration_straud	-0.141499525	0.07366533	-1.920842883	0.057	.	bl_cerebellum_cortex	age + sex
sd_acceleration_str	-0.050053589	0.07655533	-0.653822399	0.514	NA	bl_cerebellum_cortex	age + sex
sd_acceleration_straud	-0.11912539	0.074918315	-1.590070331	0.114	NA	bl_cerebellum_cortex	age + sex
mean_lanepos_str	-0.082395224	0.075598666	-1.089903151	0.278	NA	bl_cerebellum_cortex	age + sex
mean_lanepos_straud	-0.147264266	0.074472708	-1.977425966	s	.	bl_cerebellum_cortex	age + sex
sd_lanepos_str	-0.112759719	0.080303992	-1.404160824	0.163	NA	bl_cerebellum_cortex	age + sex
sd_lanepos_straud	-0.226689904	0.074979625	-3.023353413	0.003	**	bl_cerebellum_cortex	age + sex
mean_headingang_str	0.135146836	0.073793444	1.831420639	0.069	.	bl_cerebellum_cortex	age + sex
mean_headingang_straud	-0.012195858	0.075213529	-0.162149793	0.871	NA	bl_cerebellum_cortex	age + sex
sd_headingang_str	-0.071112224	0.079857477	-0.890489245	0.375	NA	bl_cerebellum_cortex	age + sex
sd_headingang_straud	-0.239506806	0.0748615	-3.199332196	0.002	**	bl_cerebellum_cortex	age + sex
sum_crashes__full	-0.068347603	0.075119557	-0.909850991	0.365	NA	bl_cerebellum_cortex	age + sex
percent_time_speeding_s_str	-0.049624729	0.079027225	-0.62794473	0.531	NA	bl_cerebellum_cortex	age + sex
percent_time_speeding_s_straud	0.122778609	0.086559408	1.418431717	0.159	NA	bl_cerebellum_cortex	age + sex
percent_time_offcenter_s_str	-0.1443151	0.074655241	-1.93308732	0.055	.	bl_cerebellum_cortex	age + sex
percent_time_offcenter_s_straud	-0.002623519	0.07586569	-0.034581101	0.972	NA	bl_cerebellum_cortex	age + sex
sum_btp_correct	0.012366229	0.088112296	0.140346237	0.889	NA	bl_cerebellum_cortex	age + sex
mean_speed_audcontrast	-0.122928476	0.074190752	-1.656924522	0.1	.	bl_cerebellum_cortex	age + sex
sd_speed_audcontrast	-0.051086319	0.076379481	-0.668848732	0.505	NA	bl_cerebellum_cortex	age + sex
mean_acceleration_audcontrast	-0.051407049	0.075366684	-0.68209248	0.496	NA	bl_cerebellum_cortex	age + sex
sd_acceleration_audcontrast	-0.089757198	0.074317816	-1.207748062	0.229	NA	bl_cerebellum_cortex	age + sex
mean_lanepos_audcontrast	-0.103901385	0.075013655	-1.385099621	0.168	NA	bl_cerebellum_cortex	age + sex
sd_lanepos_audcontrast	-0.055964427	0.077325104	-0.723754947	0.47	NA	bl_cerebellum_cortex	age + sex
mean_headingang_audcontrast	-0.102703144	0.074747857	-1.37399449	0.172	NA	bl_cerebellum_cortex	age + sex
sd_headingang_audcontrast	-0.021946354	0.078134246	-0.280880084	0.779	NA	bl_cerebellum_cortex	age + sex
percent_time_speeding_s_audcontrast	0.119034971	0.086966852	1.36873957	0.174	NA	bl_cerebellum_cortex	age + sex
percent_time_offcenter_s_audcontrast	0.070336228	0.074735596	0.941134231	0.348	NA	bl_cerebellum_cortex	age + sex
mean_speed_str	-0.002975104	0.080787625	-0.036826236	0.971	NA	bl_middlefrontal_volume	age + sex
mean_speed_straud	0.016195765	0.076424699	0.211917943	0.832	NA	bl_middlefrontal_volume	age + sex
sd_speed_str	0.094428029	0.070984308	1.33026624	0.186	NA	bl_middlefrontal_volume	age + sex
sd_speed_straud	0.034429502	0.070574609	0.487845458	0.626	NA	bl_middlefrontal_volume	age + sex
mean_acceleration_str	0.073029802	0.067962043	1.074567491	0.284	NA	bl_middlefrontal_volume	age + sex
mean_acceleration_straud	-0.025804943	0.066167828	-0.389992293	0.697	NA	bl_middlefrontal_volume	age + sex
sd_acceleration_str	-0.07414453	0.067680371	-1.09551009	0.275	NA	bl_middlefrontal_volume	age + sex
sd_acceleration_straud	-0.113055064	0.066331782	-1.704387554	0.091	.	bl_middlefrontal_volume	age + sex
mean_lanepos_str	0.00640198	0.067320574	0.095096936	0.924	NA	bl_middlefrontal_volume	age + sex
mean_lanepos_straud	0.047358075	0.066859524	0.708322041	0.48	NA	bl_middlefrontal_volume	age + sex
sd_lanepos_str	0.068098025	0.071478412	0.95270758	0.342	NA	bl_middlefrontal_volume	age + sex
sd_lanepos_straud	0.056938531	0.06853122	0.83084076	0.408	NA	bl_middlefrontal_volume	age + sex
mean_headingang_str	0.004161299	0.066238676	0.062822792	0.95	NA	bl_middlefrontal_volume	age + sex
mean_headingang_straud	0.037290953	0.066613639	0.559809569	0.577	NA	bl_middlefrontal_volume	age + sex
sd_headingang_str	0.101499533	0.070468082	1.440361805	0.152	NA	bl_middlefrontal_volume	age + sex
sd_headingang_straud	-0.012928508	0.068852111	-0.187772133	0.851	NA	bl_middlefrontal_volume	age + sex
sum_crashes__full	0.007493859	0.066803903	0.112176963	0.911	NA	bl_middlefrontal_volume	age + sex
percent_time_speeding_s_str	0.054400803	0.070011666	0.777024836	0.439	NA	bl_middlefrontal_volume	age + sex
percent_time_speeding_s_straud	-0.08742634	0.076231576	-1.146852073	0.254	NA	bl_middlefrontal_volume	age + sex
percent_time_offcenter_s_str	-0.022461397	0.067078471	-0.334852556	0.738	NA	bl_middlefrontal_volume	age + sex
percent_time_offcenter_s_straud	-0.071188412	0.068156771	-1.044480407	0.298	NA	bl_middlefrontal_volume	age + sex
sum_btp_correct	0.035162196	0.078067771	0.450406046	0.653	NA	bl_middlefrontal_volume	age + sex
mean_speed_audcontrast	0.011247369	0.066441456	0.1692824	0.866	NA	bl_middlefrontal_volume	age + sex
sd_speed_audcontrast	-0.043364751	0.067728111	-0.640276985	0.523	NA	bl_middlefrontal_volume	age + sex
mean_acceleration_audcontrast	-0.067125763	0.066684986	-1.006609835	0.316	NA	bl_middlefrontal_volume	age + sex
sd_acceleration_audcontrast	-0.026311787	0.066209451	-0.397402279	0.692	NA	bl_middlefrontal_volume	age + sex
mean_lanepos_audcontrast	0.027765347	0.066939187	0.414784646	0.679	NA	bl_middlefrontal_volume	age + sex
sd_lanepos_audcontrast	-0.05719446	0.06851303	-0.834796835	0.405	NA	bl_middlefrontal_volume	age + sex
mean_headingang_audcontrast	0.029612145	0.066688237	0.444038501	0.658	NA	bl_middlefrontal_volume	age + sex
sd_headingang_audcontrast	-0.133353513	0.068330584	-1.95159336	0.053	.	bl_middlefrontal_volume	age + sex
percent_time_speeding_s_audcontrast	-0.081175424	0.076610619	-1.059584491	0.292	NA	bl_middlefrontal_volume	age + sex
percent_time_offcenter_s_audcontrast	-0.051667875	0.067496943	-0.765484662	0.445	NA	bl_middlefrontal_volume	age + sex
mean_speed_str	0.030633791	0.086746906	0.35313987	0.725	NA	bl_posteriorparietal_volume	age + sex
mean_speed_straud	0.05362875	0.081982872	0.654145784	0.514	NA	bl_posteriorparietal_volume	age + sex
sd_speed_str	0.052348131	0.076624059	0.683181393	0.496	NA	bl_posteriorparietal_volume	age + sex
sd_speed_straud	0.025606754	0.075850447	0.337595291	0.736	NA	bl_posteriorparietal_volume	age + sex
mean_acceleration_str	0.048427613	0.073203271	0.661549845	0.509	NA	bl_posteriorparietal_volume	age + sex
mean_acceleration_straud	0.034220069	0.071060242	0.48156421	0.631	NA	bl_posteriorparietal_volume	age + sex
sd_acceleration_str	-0.137111412	0.072064186	-1.902629036	0.059	.	bl_posteriorparietal_volume	age + sex
sd_acceleration_straud	-0.066419388	0.07179684	-0.925101821	0.357	NA	bl_posteriorparietal_volume	age + sex
mean_lanepos_str	-0.159783983	0.070992719	-2.250709452	0.026	*	bl_posteriorparietal_volume	age + sex
mean_lanepos_straud	-0.107423546	0.071357879	-1.505419537	0.135	NA	bl_posteriorparietal_volume	age + sex
sd_lanepos_str	0.085975131	0.076687118	1.121115677	0.264	NA	bl_posteriorparietal_volume	age + sex
sd_lanepos_straud	-0.063538592	0.073605278	-0.863234176	0.39	NA	bl_posteriorparietal_volume	age + sex
mean_headingang_str	-0.003004641	0.071158059	-0.042224889	0.966	NA	bl_posteriorparietal_volume	age + sex
mean_headingang_straud	0.0929148	0.071192873	1.305113792	0.194	NA	bl_posteriorparietal_volume	age + sex
sd_headingang_str	0.107760422	0.075714599	1.423244953	0.157	NA	bl_posteriorparietal_volume	age + sex
sd_headingang_straud	-0.034979587	0.073912977	-0.473253657	0.637	NA	bl_posteriorparietal_volume	age + sex
sum_crashes__full	0.037273625	0.071695786	0.519885852	0.604	NA	bl_posteriorparietal_volume	age + sex
percent_time_speeding_s_str	0.047428783	0.075268469	0.630128172	0.53	NA	bl_posteriorparietal_volume	age + sex
percent_time_speeding_s_straud	0.009768067	0.082379809	0.118573558	0.906	NA	bl_posteriorparietal_volume	age + sex
percent_time_offcenter_s_str	-0.172228494	0.070537748	-2.441650012	0.016	*	bl_posteriorparietal_volume	age + sex
percent_time_offcenter_s_straud	-0.077500326	0.07344637	-1.055196133	0.293	NA	bl_posteriorparietal_volume	age + sex
sum_btp_correct	0.071378645	0.083701635	0.852774801	0.395	NA	bl_posteriorparietal_volume	age + sex
mean_speed_audcontrast	0.01660014	0.071368549	0.23259741	0.816	NA	bl_posteriorparietal_volume	age + sex
sd_speed_audcontrast	-0.033441925	0.072811445	-0.459294893	0.647	NA	bl_posteriorparietal_volume	age + sex
mean_acceleration_audcontrast	0.010234992	0.071901839	0.142346738	0.887	NA	bl_posteriorparietal_volume	age + sex
sd_acceleration_audcontrast	0.041031848	0.071079664	0.577265647	0.565	NA	bl_posteriorparietal_volume	age + sex
mean_lanepos_audcontrast	-0.04376771	0.07185676	-0.609096632	0.543	NA	bl_posteriorparietal_volume	age + sex
sd_lanepos_audcontrast	-0.144253439	0.07273203	-1.983355051	0.049	*	bl_posteriorparietal_volume	age + sex
mean_headingang_audcontrast	0.080056993	0.071358769	1.12189426	0.264	NA	bl_posteriorparietal_volume	age + sex
sd_headingang_audcontrast	-0.146453932	0.073357628	-1.996437669	0.048	*	bl_posteriorparietal_volume	age + sex
percent_time_speeding_s_audcontrast	0.014880148	0.08270563	0.179916997	0.858	NA	bl_posteriorparietal_volume	age + sex
percent_time_offcenter_s_audcontrast	0.026593129	0.072867	0.364954354	0.716	NA	bl_posteriorparietal_volume	age + sex
mean_speed_str	0.104110072	0.084876356	1.226608636	0.222	NA	bl_precentral_volume	age + sex
mean_speed_straud	0.082226625	0.080442236	1.022182239	0.309	NA	bl_precentral_volume	age + sex
sd_speed_str	0.048561607	0.075370921	0.644301625	0.52	NA	bl_precentral_volume	age + sex
sd_speed_straud	-0.033265453	0.074572008	-0.44608498	0.656	NA	bl_precentral_volume	age + sex
mean_acceleration_str	0.064581207	0.071893587	0.89828884	0.371	NA	bl_precentral_volume	age + sex
mean_acceleration_straud	-0.003189598	0.069944585	-0.045601787	0.964	NA	bl_precentral_volume	age + sex
sd_acceleration_str	-0.087531819	0.071423782	-1.225527633	0.223	NA	bl_precentral_volume	age + sex
sd_acceleration_straud	-0.085209813	0.070450702	-1.209495576	0.229	NA	bl_precentral_volume	age + sex
mean_lanepos_str	0.022492429	0.071099182	0.316352855	0.752	NA	bl_precentral_volume	age + sex
mean_lanepos_straud	-0.009485494	0.070763604	-0.134044809	0.894	NA	bl_precentral_volume	age + sex
sd_lanepos_str	0.020746656	0.075750154	0.27388269	0.785	NA	bl_precentral_volume	age + sex
sd_lanepos_straud	-0.096747285	0.072105861	-1.341739545	0.182	NA	bl_precentral_volume	age + sex
mean_headingang_str	0.067900247	0.069735089	0.973688404	0.332	NA	bl_precentral_volume	age + sex
mean_headingang_straud	0.037313888	0.070384934	0.530140269	0.597	NA	bl_precentral_volume	age + sex
sd_headingang_str	0.001355446	0.075022646	0.018067158	0.986	NA	bl_precentral_volume	age + sex
sd_headingang_straud	-0.108791122	0.072141358	-1.508027095	0.134	NA	bl_precentral_volume	age + sex
sum_crashes__full	-0.054917472	0.070421164	-0.779843281	0.437	NA	bl_precentral_volume	age + sex
percent_time_speeding_s_str	0.087731382	0.073744459	1.189667432	0.236	NA	bl_precentral_volume	age + sex
percent_time_speeding_s_straud	0.029128693	0.080030922	0.363967984	0.717	NA	bl_precentral_volume	age + sex
percent_time_offcenter_s_str	-0.009329314	0.070892612	-0.131597838	0.895	NA	bl_precentral_volume	age + sex
percent_time_offcenter_s_straud	-0.014269295	0.073009506	-0.19544434	0.845	NA	bl_precentral_volume	age + sex
sum_btp_correct	0.088968019	0.082181411	1.082580813	0.281	NA	bl_precentral_volume	age + sex
mean_speed_audcontrast	-0.023225357	0.070173379	-0.330971045	0.741	NA	bl_precentral_volume	age + sex
sd_speed_audcontrast	-0.076118289	0.071360939	-1.066666022	0.288	NA	bl_precentral_volume	age + sex
mean_acceleration_audcontrast	-0.045226323	0.070609695	-0.640511511	0.523	NA	bl_precentral_volume	age + sex
sd_acceleration_audcontrast	-0.01632481	0.069976439	-0.233290101	0.816	NA	bl_precentral_volume	age + sex
mean_lanepos_audcontrast	-0.054424976	0.070609425	-0.770789111	0.442	NA	bl_precentral_volume	age + sex
sd_lanepos_audcontrast	-0.116336824	0.071871866	-1.618669862	0.108	NA	bl_precentral_volume	age + sex
mean_headingang_audcontrast	-0.002602568	0.070506729	-0.036912337	0.971	NA	bl_precentral_volume	age + sex
sd_headingang_audcontrast	-0.080120232	0.072881232	-1.09932598	0.274	NA	bl_precentral_volume	age + sex
percent_time_speeding_s_audcontrast	0.013316891	0.080395543	0.16564215	0.869	NA	bl_precentral_volume	age + sex
percent_time_offcenter_s_audcontrast	-0.012357781	0.072166807	-0.17123913	0.864	NA	bl_precentral_volume	age + sex
mean_speed_str	0.123952125	0.076678927	1.616508343	0.108	NA	bl_superiortemporal_volume	age + sex
mean_speed_straud	0.024418401	0.07322327	0.333478695	0.739	NA	bl_superiortemporal_volume	age + sex
sd_speed_str	0.011751454	0.068467783	0.171634794	0.864	NA	bl_superiortemporal_volume	age + sex
sd_speed_straud	0.001608314	0.067694854	0.023758291	0.981	NA	bl_superiortemporal_volume	age + sex
mean_acceleration_str	-0.015105733	0.065398218	-0.230980803	0.818	NA	bl_superiortemporal_volume	age + sex
mean_acceleration_straud	-0.034498868	0.06337768	-0.544337819	0.587	NA	bl_superiortemporal_volume	age + sex
sd_acceleration_str	-0.038765567	0.065064964	-0.595797877	0.552	NA	bl_superiortemporal_volume	age + sex
sd_acceleration_straud	-0.051212311	0.064101724	-0.798922518	0.426	NA	bl_superiortemporal_volume	age + sex
mean_lanepos_str	-0.021969235	0.064490724	-0.340657279	0.734	NA	bl_superiortemporal_volume	age + sex
mean_lanepos_straud	-0.03060365	0.064139999	-0.477138294	0.634	NA	bl_superiortemporal_volume	age + sex
sd_lanepos_str	0.059600235	0.068539611	0.869573579	0.386	NA	bl_superiortemporal_volume	age + sex
sd_lanepos_straud	0.000905314	0.065845587	0.013749041	0.989	NA	bl_superiortemporal_volume	age + sex
mean_headingang_str	-0.056125441	0.063295138	-0.886725946	0.377	NA	bl_superiortemporal_volume	age + sex
mean_headingang_straud	-0.067541918	0.063646698	-1.061200669	0.291	NA	bl_superiortemporal_volume	age + sex
sd_headingang_str	0.050850262	0.067911725	0.748769999	0.455	NA	bl_superiortemporal_volume	age + sex
sd_headingang_straud	0.037664166	0.065912632	0.571425605	0.569	NA	bl_superiortemporal_volume	age + sex
sum_crashes__full	-0.044309498	0.063909797	-0.693313074	0.489	NA	bl_superiortemporal_volume	age + sex
percent_time_speeding_s_str	0.030792536	0.06719382	0.458264398	0.648	NA	bl_superiortemporal_volume	age + sex
percent_time_speeding_s_straud	-0.01042466	0.073012942	-0.142778245	0.887	NA	bl_superiortemporal_volume	age + sex
percent_time_offcenter_s_str	-0.056540466	0.064125589	-0.881714565	0.38	NA	bl_superiortemporal_volume	age + sex
percent_time_offcenter_s_straud	-0.016446991	0.065589301	-0.250757221	0.802	NA	bl_superiortemporal_volume	age + sex
sum_btp_correct	0.048787932	0.074753905	0.652647276	0.515	NA	bl_superiortemporal_volume	age + sex
mean_speed_audcontrast	-0.093553723	0.063165856	-1.481080588	0.141	NA	bl_superiortemporal_volume	age + sex
sd_speed_audcontrast	-0.012762406	0.06499689	-0.196354106	0.845	NA	bl_superiortemporal_volume	age + sex
mean_acceleration_audcontrast	-0.040709745	0.064052048	-0.635572882	0.526	NA	bl_superiortemporal_volume	age + sex
sd_acceleration_audcontrast	-0.032310119	0.063427621	-0.509401398	0.611	NA	bl_superiortemporal_volume	age + sex
mean_lanepos_audcontrast	-0.052800724	0.064029874	-0.824626389	0.411	NA	bl_superiortemporal_volume	age + sex
sd_lanepos_audcontrast	-0.051114246	0.065681509	-0.778213631	0.438	NA	bl_superiortemporal_volume	age + sex
mean_headingang_audcontrast	-0.00874876	0.063953005	-0.136799825	0.891	NA	bl_superiortemporal_volume	age + sex
sd_headingang_audcontrast	-0.015955214	0.06639422	-0.240310283	0.81	NA	bl_superiortemporal_volume	age + sex
percent_time_speeding_s_audcontrast	-0.012064327	0.073305847	-0.164575235	0.87	NA	bl_superiortemporal_volume	age + sex
percent_time_offcenter_s_audcontrast	-0.00093008	0.064845559	-0.014343	0.989	NA	bl_superiortemporal_volume	age + sex
age:mean_speed_str	0.031991461	0.103037065	0.310484983	0.757	NA	bl_cerebellum_cortex	age + sex
age:mean_speed_straud	0.126100886	0.095337764	1.32267509	0.188	NA	bl_cerebellum_cortex	age + sex
age:sd_speed_str	-0.00826086	0.077044004	-0.10722262	0.915	NA	bl_cerebellum_cortex	age + sex
age:sd_speed_straud	-0.077013227	0.075366371	-1.021851338	0.309	NA	bl_cerebellum_cortex	age + sex
age:mean_acceleration_str	0.014736604	0.08624587	0.170867357	0.865	NA	bl_cerebellum_cortex	age + sex
age:mean_acceleration_straud	-0.027976418	0.076224584	-0.367026184	0.714	NA	bl_cerebellum_cortex	age + sex
age:sd_acceleration_str	-0.093376211	0.075899535	-1.230260639	0.221	NA	bl_cerebellum_cortex	age + sex
age:sd_acceleration_straud	0.029457397	0.072517036	0.406213473	0.685	NA	bl_cerebellum_cortex	age + sex
age:mean_lanepos_str	-0.009951493	0.07453288	-0.133518164	0.894	NA	bl_cerebellum_cortex	age + sex
age:mean_lanepos_straud	-0.054481205	0.074854926	-0.727823906	0.468	NA	bl_cerebellum_cortex	age + sex
age:sd_lanepos_str	-0.067175289	0.072680923	-0.924249251	0.357	NA	bl_cerebellum_cortex	age + sex
age:sd_lanepos_straud	-0.117126959	0.080506979	-1.454867148	0.148	NA	bl_cerebellum_cortex	age + sex
age:mean_headingang_str	-0.032115376	0.072979613	-0.440059552	0.661	NA	bl_cerebellum_cortex	age + sex
age:mean_headingang_straud	0.016154349	0.086877058	0.185944939	0.853	NA	bl_cerebellum_cortex	age + sex
age:sd_headingang_str	-0.079910787	0.07389586	-1.08139734	0.281	NA	bl_cerebellum_cortex	age + sex
age:sd_headingang_straud	-0.178189312	0.091953585	-1.937818001	0.055	.	bl_cerebellum_cortex	age + sex
age:sum_crashes__full	-0.022946423	0.06878147	-0.333613441	0.739	NA	bl_cerebellum_cortex	age + sex
age:percent_time_speeding_s_str	0.041267535	0.077243845	0.534250141	0.594	NA	bl_cerebellum_cortex	age + sex
age:percent_time_speeding_s_straud	-0.033002211	0.095266429	-0.34642015	0.73	NA	bl_cerebellum_cortex	age + sex
age:percent_time_offcenter_s_str	-0.047655608	0.075501518	-0.631187414	0.529	NA	bl_cerebellum_cortex	age + sex
age:percent_time_offcenter_s_straud	-0.021285526	0.072858533	-0.292148699	0.771	NA	bl_cerebellum_cortex	age + sex
age:sum_btp_correct	0.174610132	0.088253611	1.978504101	0.05	*	bl_cerebellum_cortex	age + sex
age:mean_speed_audcontrast	0.078651412	0.079755967	0.986150819	0.326	NA	bl_cerebellum_cortex	age + sex
age:sd_speed_audcontrast	-0.106106406	0.074803993	-1.418459123	0.158	NA	bl_cerebellum_cortex	age + sex
age:mean_acceleration_audcontrast	0.002096368	0.074839154	0.028011651	0.978	NA	bl_cerebellum_cortex	age + sex
age:sd_acceleration_audcontrast	0.084108541	0.067214039	1.251353767	0.213	NA	bl_cerebellum_cortex	age + sex
age:mean_lanepos_audcontrast	-0.087167318	0.077274788	-1.128017565	0.261	NA	bl_cerebellum_cortex	age + sex
age:sd_lanepos_audcontrast	0.038538379	0.078231072	0.492622409	0.623	NA	bl_cerebellum_cortex	age + sex
age:mean_headingang_audcontrast	0.027367019	0.077677379	0.352316462	0.725	NA	bl_cerebellum_cortex	age + sex
age:sd_headingang_audcontrast	0.069482415	0.074954077	0.926999804	0.356	NA	bl_cerebellum_cortex	age + sex
age:percent_time_speeding_s_audcontrast	-0.045498028	0.098501024	-0.461904114	0.645	NA	bl_cerebellum_cortex	age + sex
age:percent_time_offcenter_s_audcontrast	0.019086432	0.077436802	0.246477534	0.806	NA	bl_cerebellum_cortex	age + sex
age:mean_speed_str	-0.012024118	0.091540477	-0.131353015	0.896	NA	bl_middlefrontal_volume	age + sex
age:mean_speed_straud	-0.007889408	0.085086513	-0.092722198	0.926	NA	bl_middlefrontal_volume	age + sex
age:sd_speed_str	-0.037533324	0.068611167	-0.547043955	0.585	NA	bl_middlefrontal_volume	age + sex
age:sd_speed_straud	-0.128781102	0.066975485	-1.922809546	0.057	.	bl_middlefrontal_volume	age + sex
age:mean_acceleration_str	0.133757157	0.075964751	1.760779254	0.081	.	bl_middlefrontal_volume	age + sex
age:mean_acceleration_straud	0.044733681	0.06839136	0.654083804	0.514	NA	bl_middlefrontal_volume	age + sex
age:sd_acceleration_str	-0.114120935	0.066751835	-1.709629931	0.09	.	bl_middlefrontal_volume	age + sex
age:sd_acceleration_straud	-0.085839702	0.063812905	-1.345177786	0.181	NA	bl_middlefrontal_volume	age + sex
age:mean_lanepos_str	0.014364643	0.066364252	0.216451517	0.829	NA	bl_middlefrontal_volume	age + sex
age:mean_lanepos_straud	0.02281073	0.067307311	0.338904197	0.735	NA	bl_middlefrontal_volume	age + sex
age:sd_lanepos_str	0.011603912	0.064892759	0.178816744	0.858	NA	bl_middlefrontal_volume	age + sex
age:sd_lanepos_straud	0.00232171	0.074166149	0.031304175	0.975	NA	bl_middlefrontal_volume	age + sex
age:mean_headingang_str	-0.058676072	0.065358101	-0.89776281	0.371	NA	bl_middlefrontal_volume	age + sex
age:mean_headingang_straud	0.071391917	0.076704167	0.930743655	0.354	NA	bl_middlefrontal_volume	age + sex
age:sd_headingang_str	0.004616402	0.065492235	0.07048778	0.944	NA	bl_middlefrontal_volume	age + sex
age:sd_headingang_straud	-0.010164233	0.085753227	-0.118528875	0.906	NA	bl_middlefrontal_volume	age + sex
age:sum_crashes__full	-0.069002926	0.060899804	-1.133056621	0.259	NA	bl_middlefrontal_volume	age + sex
age:percent_time_speeding_s_str	-0.02859845	0.068460229	-0.417738152	0.677	NA	bl_middlefrontal_volume	age + sex
age:percent_time_speeding_s_straud	-0.008208193	0.083945126	-0.097780461	0.922	NA	bl_middlefrontal_volume	age + sex
age:percent_time_offcenter_s_str	0.012111117	0.067932271	0.178282226	0.859	NA	bl_middlefrontal_volume	age + sex
age:percent_time_offcenter_s_straud	-0.04481431	0.065358587	-0.685668277	0.494	NA	bl_middlefrontal_volume	age + sex
age:sum_btp_correct	-0.077231778	0.079052175	-0.976972209	0.33	NA	bl_middlefrontal_volume	age + sex
age:mean_speed_audcontrast	-0.046865153	0.071570759	-0.654808664	0.514	NA	bl_middlefrontal_volume	age + sex
age:sd_speed_audcontrast	-0.123777555	0.065963455	-1.87645651	0.063	.	bl_middlefrontal_volume	age + sex
age:mean_acceleration_audcontrast	-0.025160155	0.06618247	-0.380163437	0.704	NA	bl_middlefrontal_volume	age + sex
age:sd_acceleration_audcontrast	-0.02989429	0.060176393	-0.496777701	0.62	NA	bl_middlefrontal_volume	age + sex
age:mean_lanepos_audcontrast	0.022253844	0.069259129	0.321312792	0.748	NA	bl_middlefrontal_volume	age + sex
age:sd_lanepos_audcontrast	-0.008654999	0.069374903	-0.124756919	0.901	NA	bl_middlefrontal_volume	age + sex
age:mean_headingang_audcontrast	0.053351357	0.069179711	0.77119948	0.442	NA	bl_middlefrontal_volume	age + sex
age:sd_headingang_audcontrast	0.016308759	0.06574565	0.248058378	0.804	NA	bl_middlefrontal_volume	age + sex
age:percent_time_speeding_s_audcontrast	-0.006228559	0.086859787	-0.071708199	0.943	NA	bl_middlefrontal_volume	age + sex
age:percent_time_offcenter_s_audcontrast	-0.05607805	0.069779739	-0.803643731	0.423	NA	bl_middlefrontal_volume	age + sex
age:mean_speed_str	0.072761044	0.098096633	0.741728246	0.46	NA	bl_posteriorparietal_volume	age + sex
age:mean_speed_straud	0.00205132	0.091277414	0.022473469	0.982	NA	bl_posteriorparietal_volume	age + sex
age:sd_speed_str	-0.133448801	0.073237132	-1.822146723	0.071	.	bl_posteriorparietal_volume	age + sex
age:sd_speed_straud	-0.11071553	0.072341678	-1.530452875	0.128	NA	bl_posteriorparietal_volume	age + sex
age:mean_acceleration_str	0.07276005	0.082530537	0.881613677	0.38	NA	bl_posteriorparietal_volume	age + sex
age:mean_acceleration_straud	-0.030524197	0.073518589	-0.415190199	0.679	NA	bl_posteriorparietal_volume	age + sex
age:sd_acceleration_str	-0.0040387	0.071851393	-0.05620907	0.955	NA	bl_posteriorparietal_volume	age + sex
age:sd_acceleration_straud	-0.034635836	0.069473823	-0.498545136	0.619	NA	bl_posteriorparietal_volume	age + sex
age:mean_lanepos_str	0.01200379	0.069988819	0.171510107	0.864	NA	bl_posteriorparietal_volume	age + sex
age:mean_lanepos_straud	0.075517763	0.07156786	1.05519103	0.293	NA	bl_posteriorparietal_volume	age + sex
age:sd_lanepos_str	-0.048224172	0.069504257	-0.693830482	0.489	NA	bl_posteriorparietal_volume	age + sex
age:sd_lanepos_straud	-0.010212378	0.079652789	-0.128211181	0.898	NA	bl_posteriorparietal_volume	age + sex
age:mean_headingang_str	0.020070156	0.070403001	0.285075298	0.776	NA	bl_posteriorparietal_volume	age + sex
age:mean_headingang_straud	-0.015879483	0.08223207	-0.193105723	0.847	NA	bl_posteriorparietal_volume	age + sex
age:sd_headingang_str	-0.080300303	0.070024274	-1.146749525	0.254	NA	bl_posteriorparietal_volume	age + sex
age:sd_headingang_straud	-0.054340566	0.091940582	-0.591040046	0.555	NA	bl_posteriorparietal_volume	age + sex
age:sum_crashes__full	-0.019926694	0.065651302	-0.303523207	0.762	NA	bl_posteriorparietal_volume	age + sex
age:percent_time_speeding_s_str	0.010048573	0.073643657	0.136448587	0.892	NA	bl_posteriorparietal_volume	age + sex
age:percent_time_speeding_s_straud	0.064634093	0.090493712	0.714238501	0.477	NA	bl_posteriorparietal_volume	age + sex
age:percent_time_offcenter_s_str	-0.047575721	0.071324912	-0.667028108	0.506	NA	bl_posteriorparietal_volume	age + sex
age:percent_time_offcenter_s_straud	-0.055426285	0.070390603	-0.787410288	0.432	NA	bl_posteriorparietal_volume	age + sex
age:sum_btp_correct	-0.024962179	0.085033121	-0.293558303	0.77	NA	bl_posteriorparietal_volume	age + sex
age:mean_speed_audcontrast	-0.102448519	0.076487911	-1.339407994	0.183	NA	bl_posteriorparietal_volume	age + sex
age:sd_speed_audcontrast	-0.030934433	0.071796827	-0.43086072	0.667	NA	bl_posteriorparietal_volume	age + sex
age:mean_acceleration_audcontrast	-0.078017605	0.07107756	-1.097640445	0.274	NA	bl_posteriorparietal_volume	age + sex
age:sd_acceleration_audcontrast	-0.026444028	0.06462207	-0.409210475	0.683	NA	bl_posteriorparietal_volume	age + sex
age:mean_lanepos_audcontrast	0.089579907	0.073969263	1.211042305	0.228	NA	bl_posteriorparietal_volume	age + sex
age:sd_lanepos_audcontrast	0.078260086	0.073337998	1.067115107	0.288	NA	bl_posteriorparietal_volume	age + sex
age:mean_headingang_audcontrast	-0.04268643	0.074097671	-0.57608329	0.566	NA	bl_posteriorparietal_volume	age + sex
age:sd_headingang_audcontrast	0.081523641	0.070244051	1.160577155	0.248	NA	bl_posteriorparietal_volume	age + sex
age:percent_time_speeding_s_audcontrast	0.039840017	0.093689558	0.425234333	0.672	NA	bl_posteriorparietal_volume	age + sex
age:percent_time_offcenter_s_audcontrast	-0.015467408	0.075506122	-0.204849723	0.838	NA	bl_posteriorparietal_volume	age + sex
age:mean_speed_str	0.088086619	0.09587589	0.91875673	0.36	NA	bl_precentral_volume	age + sex
age:mean_speed_straud	0.144971717	0.08867571	1.634852623	0.104	NA	bl_precentral_volume	age + sex
age:sd_speed_str	-0.046765664	0.072820221	-0.642207118	0.522	NA	bl_precentral_volume	age + sex
age:sd_speed_straud	-0.057061985	0.071575102	-0.797232322	0.427	NA	bl_precentral_volume	age + sex
age:mean_acceleration_str	0.130199979	0.080502681	1.617337173	0.108	NA	bl_precentral_volume	age + sex
age:mean_acceleration_straud	0.08037051	0.07207508	1.115094283	0.267	NA	bl_precentral_volume	age + sex
age:sd_acceleration_str	-0.078203529	0.070890136	-1.103165174	0.272	NA	bl_precentral_volume	age + sex
age:sd_acceleration_straud	-0.018087448	0.068216881	-0.26514622	0.791	NA	bl_precentral_volume	age + sex
age:mean_lanepos_str	-0.090213027	0.069663715	-1.294978692	0.198	NA	bl_precentral_volume	age + sex
age:mean_lanepos_straud	-0.042512502	0.071172892	-0.597313114	0.551	NA	bl_precentral_volume	age + sex
age:sd_lanepos_str	-0.103883823	0.068186769	-1.52351879	0.13	NA	bl_precentral_volume	age + sex
age:sd_lanepos_straud	-0.050100895	0.07791398	-0.643028318	0.521	NA	bl_precentral_volume	age + sex
age:mean_headingang_str	-0.071030085	0.068740833	-1.033302646	0.303	NA	bl_precentral_volume	age + sex
age:mean_headingang_straud	0.008014147	0.081307278	0.098566165	0.922	NA	bl_precentral_volume	age + sex
age:sd_headingang_str	-0.100429593	0.069180555	-1.45170262	0.149	NA	bl_precentral_volume	age + sex
age:sd_headingang_straud	-0.056510998	0.089720918	-0.629853096	0.53	NA	bl_precentral_volume	age + sex
age:sum_crashes__full	-0.071069955	0.06421143	-1.106811604	0.27	NA	bl_precentral_volume	age + sex
age:percent_time_speeding_s_str	0.021404793	0.072133722	0.296737679	0.767	NA	bl_precentral_volume	age + sex
age:percent_time_speeding_s_straud	-0.016448051	0.088117993	-0.186659391	0.852	NA	bl_precentral_volume	age + sex
age:percent_time_offcenter_s_str	-0.107364732	0.071197454	-1.507985551	0.134	NA	bl_precentral_volume	age + sex
age:percent_time_offcenter_s_straud	-0.044040319	0.070032137	-0.628858706	0.531	NA	bl_precentral_volume	age + sex
age:sum_btp_correct	0.168388044	0.082229495	2.047781568	0.043	*	bl_precentral_volume	age + sex
age:mean_speed_audcontrast	0.040881896	0.075629505	0.540554857	0.59	NA	bl_precentral_volume	age + sex
age:sd_speed_audcontrast	-0.036481404	0.070344535	-0.518610353	0.605	NA	bl_precentral_volume	age + sex
age:mean_acceleration_audcontrast	0.015124702	0.070103402	0.21574848	0.83	NA	bl_precentral_volume	age + sex
age:sd_acceleration_audcontrast	0.020883591	0.063633349	0.328186258	0.743	NA	bl_precentral_volume	age + sex
age:mean_lanepos_audcontrast	0.042229872	0.072993127	0.578545873	0.564	NA	bl_precentral_volume	age + sex
age:sd_lanepos_audcontrast	0.144083991	0.071699882	2.009542917	0.047	*	bl_precentral_volume	age + sex
age:mean_headingang_audcontrast	0.026645587	0.073267794	0.363673938	0.717	NA	bl_precentral_volume	age + sex
age:sd_headingang_audcontrast	0.123280673	0.06932099	1.778403236	0.078	.	bl_precentral_volume	age + sex
age:percent_time_speeding_s_audcontrast	-0.02409779	0.091122131	-0.264455952	0.792	NA	bl_precentral_volume	age + sex
age:percent_time_offcenter_s_audcontrast	0.003016724	0.074792169	0.040334754	0.968	NA	bl_precentral_volume	age + sex
age:mean_speed_str	0.079969126	0.086613416	0.923287981	0.358	NA	bl_superiortemporal_volume	age + sex
age:mean_speed_straud	0.157152995	0.08037794	1.955175703	0.053	.	bl_superiortemporal_volume	age + sex
age:sd_speed_str	0.005927817	0.066251191	0.089474879	0.929	NA	bl_superiortemporal_volume	age + sex
age:sd_speed_straud	-0.031649374	0.065071547	-0.486378081	0.627	NA	bl_superiortemporal_volume	age + sex
age:mean_acceleration_str	0.105364556	0.073379544	1.435884581	0.153	NA	bl_superiortemporal_volume	age + sex
age:mean_acceleration_straud	0.029005016	0.065564506	0.442389001	0.659	NA	bl_superiortemporal_volume	age + sex
age:sd_acceleration_str	0.023839482	0.064840667	0.367662503	0.714	NA	bl_superiortemporal_volume	age + sex
age:sd_acceleration_straud	0.026167699	0.062044139	0.421759397	0.674	NA	bl_superiortemporal_volume	age + sex
age:mean_lanepos_str	-0.009366893	0.063580611	-0.147323104	0.883	NA	bl_superiortemporal_volume	age + sex
age:mean_lanepos_straud	0.01323604	0.064587251	0.204932699	0.838	NA	bl_superiortemporal_volume	age + sex
age:sd_lanepos_str	-0.042627173	0.062122339	-0.686181075	0.494	NA	bl_superiortemporal_volume	age + sex
age:sd_lanepos_straud	0.057112261	0.071087666	0.803406051	0.423	NA	bl_superiortemporal_volume	age + sex
age:mean_headingang_str	0.025721349	0.062602925	0.410864967	0.682	NA	bl_superiortemporal_volume	age + sex
age:mean_headingang_straud	0.055753441	0.07336698	0.759925527	0.449	NA	bl_superiortemporal_volume	age + sex
age:sd_headingang_str	-0.051807951	0.062957494	-0.822903627	0.412	NA	bl_superiortemporal_volume	age + sex
age:sd_headingang_straud	-0.032702944	0.082047541	-0.3985853	0.691	NA	bl_superiortemporal_volume	age + sex
age:sum_crashes__full	-0.027735268	0.058492575	-0.474167323	0.636	NA	bl_superiortemporal_volume	age + sex
age:percent_time_speeding_s_str	0.080039672	0.065380582	1.224211679	0.223	NA	bl_superiortemporal_volume	age + sex
age:percent_time_speeding_s_straud	0.049202505	0.080256853	0.613062977	0.541	NA	bl_superiortemporal_volume	age + sex
age:percent_time_offcenter_s_str	-0.023578452	0.064917376	-0.363207105	0.717	NA	bl_superiortemporal_volume	age + sex
age:percent_time_offcenter_s_straud	-0.045257591	0.062885004	-0.719688139	0.473	NA	bl_superiortemporal_volume	age + sex
age:sum_btp_correct	0.064666223	0.075760431	0.853561965	0.395	NA	bl_superiortemporal_volume	age + sex
age:mean_speed_audcontrast	0.029807399	0.068102845	0.437682134	0.662	NA	bl_superiortemporal_volume	age + sex
age:sd_speed_audcontrast	-0.041134097	0.064036624	-0.642352673	0.522	NA	bl_superiortemporal_volume	age + sex
age:mean_acceleration_audcontrast	-0.026768636	0.063561536	-0.421145199	0.674	NA	bl_superiortemporal_volume	age + sex
age:sd_acceleration_audcontrast	0.013797911	0.0576891	0.23917709	0.811	NA	bl_superiortemporal_volume	age + sex
age:mean_lanepos_audcontrast	0.03293429	0.066213139	0.4973981	0.62	NA	bl_superiortemporal_volume	age + sex
age:sd_lanepos_audcontrast	0.101032089	0.065932178	1.532363899	0.128	NA	bl_superiortemporal_volume	age + sex
age:mean_headingang_audcontrast	0.005324241	0.066488857	0.080077188	0.936	NA	bl_superiortemporal_volume	age + sex
age:sd_headingang_audcontrast	0.056093642	0.063711922	0.880426149	0.38	NA	bl_superiortemporal_volume	age + sex
age:percent_time_speeding_s_audcontrast	0.027140381	0.083071534	0.326710971	0.745	NA	bl_superiortemporal_volume	age + sex
age:percent_time_offcenter_s_audcontrast	-0.031385058	0.067148605	-0.467397017	0.641	NA	bl_superiortemporal_volume	age + sex
mean_speed_str	-0.032144454	0.082950282	-0.387514703	0.699	NA	bl_middlefrontal_thickness	age + sex
mean_speed_straud	-0.035247696	0.07846822	-0.449197088	0.654	NA	bl_middlefrontal_thickness	age + sex
sd_speed_str	0.036005298	0.07333901	0.490943333	0.624	NA	bl_middlefrontal_thickness	age + sex
sd_speed_straud	-0.030934055	0.072519229	-0.426563483	0.67	NA	bl_middlefrontal_thickness	age + sex
mean_acceleration_str	0.001023048	0.070120222	0.014589915	0.988	NA	bl_middlefrontal_thickness	age + sex
mean_acceleration_straud	-0.014336475	0.068004122	-0.21081773	0.833	NA	bl_middlefrontal_thickness	age + sex
sd_acceleration_str	-0.109241472	0.069200895	-1.578613576	0.117	NA	bl_middlefrontal_thickness	age + sex
sd_acceleration_straud	-0.140541458	0.067801519	-2.072836418	0.04	*	bl_middlefrontal_thickness	age + sex
mean_lanepos_str	-0.016380383	0.069148949	-0.236885497	0.813	NA	bl_middlefrontal_thickness	age + sex
mean_lanepos_straud	-0.005632432	0.068814187	-0.081849871	0.935	NA	bl_middlefrontal_thickness	age + sex
sd_lanepos_str	0.059607737	0.073500728	0.810981587	0.419	NA	bl_middlefrontal_thickness	age + sex
sd_lanepos_straud	-0.054037013	0.070431421	-0.767228776	0.444	NA	bl_middlefrontal_thickness	age + sex
mean_headingang_str	0.007242375	0.068047742	0.10643079	0.915	NA	bl_middlefrontal_thickness	age + sex
mean_headingang_straud	0.056808509	0.068338827	0.831277199	0.407	NA	bl_middlefrontal_thickness	age + sex
sd_headingang_str	0.039576189	0.072872766	0.543086142	0.588	NA	bl_middlefrontal_thickness	age + sex
sd_headingang_straud	-0.077456021	0.070426659	-1.099811096	0.273	NA	bl_middlefrontal_thickness	age + sex
sum_crashes__full	0.027052519	0.06859372	0.394387686	0.694	NA	bl_middlefrontal_thickness	age + sex
percent_time_speeding_s_str	0.022908395	0.072060446	0.317905262	0.751	NA	bl_middlefrontal_thickness	age + sex
percent_time_speeding_s_straud	-0.036867336	0.078966145	-0.466875211	0.642	NA	bl_middlefrontal_thickness	age + sex
percent_time_offcenter_s_str	-0.054513681	0.068780167	-0.792578491	0.429	NA	bl_middlefrontal_thickness	age + sex
percent_time_offcenter_s_straud	-0.085637171	0.070229888	-1.219383574	0.225	NA	bl_middlefrontal_thickness	age + sex
sum_btp_correct	0.171266392	0.078887391	2.171023665	0.032	*	bl_middlefrontal_thickness	age + sex
mean_speed_audcontrast	-0.049256426	0.068132495	-0.722950567	0.471	NA	bl_middlefrontal_thickness	age + sex
sd_speed_audcontrast	-0.08161614	0.069328534	-1.177237357	0.241	NA	bl_middlefrontal_thickness	age + sex
mean_acceleration_audcontrast	-0.003266536	0.068766079	-0.047502148	0.962	NA	bl_middlefrontal_thickness	age + sex
sd_acceleration_audcontrast	-0.064769626	0.067829278	-0.954891864	0.341	NA	bl_middlefrontal_thickness	age + sex
mean_lanepos_audcontrast	-0.023650086	0.068783076	-0.343835826	0.732	NA	bl_middlefrontal_thickness	age + sex
sd_lanepos_audcontrast	-0.128932647	0.069684419	-1.850236391	0.066	.	bl_middlefrontal_thickness	age + sex
mean_headingang_audcontrast	0.057003258	0.068384785	0.833566389	0.406	NA	bl_middlefrontal_thickness	age + sex
sd_headingang_audcontrast	-0.107896718	0.070576534	-1.528790269	0.129	NA	bl_middlefrontal_thickness	age + sex
percent_time_speeding_s_audcontrast	-0.036955589	0.079285785	-0.466106108	0.642	NA	bl_middlefrontal_thickness	age + sex
percent_time_offcenter_s_audcontrast	-0.050378287	0.069670863	-0.723089756	0.471	NA	bl_middlefrontal_thickness	age + sex
mean_speed_str	0.004644993	0.086517256	0.053688633	0.957	NA	bl_posteriorparietal_thickness	age + sex
mean_speed_straud	0.01016941	0.081854367	0.124237846	0.901	NA	bl_posteriorparietal_thickness	age + sex
sd_speed_str	-0.074449854	0.076248645	-0.976408883	0.331	NA	bl_posteriorparietal_thickness	age + sex
sd_speed_straud	-0.037952305	0.075576349	-0.502171715	0.616	NA	bl_posteriorparietal_thickness	age + sex
mean_acceleration_str	-0.027963379	0.073055458	-0.382769195	0.702	NA	bl_posteriorparietal_thickness	age + sex
mean_acceleration_straud	-0.02643562	0.070864411	-0.373045077	0.71	NA	bl_posteriorparietal_thickness	age + sex
sd_acceleration_str	-0.125014302	0.071999235	-1.736328208	0.085	.	bl_posteriorparietal_thickness	age + sex
sd_acceleration_straud	-0.125289877	0.070981999	-1.765093674	0.08	.	bl_posteriorparietal_thickness	age + sex
mean_lanepos_str	-0.109234042	0.071477738	-1.528224661	0.129	NA	bl_posteriorparietal_thickness	age + sex
mean_lanepos_straud	-0.098027934	0.07123408	-1.376138143	0.171	NA	bl_posteriorparietal_thickness	age + sex
sd_lanepos_str	-0.002137995	0.07680684	-0.027835993	0.978	NA	bl_posteriorparietal_thickness	age + sex
sd_lanepos_straud	-0.124663282	0.072788454	-1.712679339	0.089	.	bl_posteriorparietal_thickness	age + sex
mean_headingang_str	0.022909865	0.0709103	0.323082326	0.747	NA	bl_posteriorparietal_thickness	age + sex
mean_headingang_straud	-0.009232176	0.071417345	-0.129270787	0.897	NA	bl_posteriorparietal_thickness	age + sex
sd_headingang_str	0.026068319	0.076014864	0.342937128	0.732	NA	bl_posteriorparietal_thickness	age + sex
sd_headingang_straud	-0.108432445	0.073148044	-1.482369722	0.141	NA	bl_posteriorparietal_thickness	age + sex
sum_crashes__full	-0.033060767	0.071488518	-0.462462609	0.644	NA	bl_posteriorparietal_thickness	age + sex
percent_time_speeding_s_str	-0.010929292	0.075140263	-0.14545188	0.885	NA	bl_posteriorparietal_thickness	age + sex
percent_time_speeding_s_straud	-0.074392411	0.082662915	-0.89994904	0.37	NA	bl_posteriorparietal_thickness	age + sex
percent_time_offcenter_s_str	-0.116702746	0.071155629	-1.640105606	0.103	NA	bl_posteriorparietal_thickness	age + sex
percent_time_offcenter_s_straud	-0.053890203	0.07337856	-0.734413468	0.464	NA	bl_posteriorparietal_thickness	age + sex
sum_btp_correct	0.200456956	0.081856592	2.44887981	0.016	*	bl_posteriorparietal_thickness	age + sex
mean_speed_audcontrast	-0.015502871	0.071149036	-0.217892919	0.828	NA	bl_posteriorparietal_thickness	age + sex
sd_speed_audcontrast	-0.011939478	0.07263549	-0.164375264	0.87	NA	bl_posteriorparietal_thickness	age + sex
mean_acceleration_audcontrast	0.002700756	0.071683954	0.03767588	0.97	NA	bl_posteriorparietal_thickness	age + sex
sd_acceleration_audcontrast	-0.037239686	0.070874368	-0.52543236	0.6	NA	bl_posteriorparietal_thickness	age + sex
mean_lanepos_audcontrast	-0.062219111	0.071531418	-0.869815148	0.386	NA	bl_posteriorparietal_thickness	age + sex
sd_lanepos_audcontrast	-0.08495169	0.07319611	-1.160603893	0.248	NA	bl_posteriorparietal_thickness	age + sex
mean_headingang_audcontrast	-0.007387226	0.071467991	-0.103364121	0.918	NA	bl_posteriorparietal_thickness	age + sex
sd_headingang_audcontrast	-0.087320961	0.073825446	-1.182803029	0.239	NA	bl_posteriorparietal_thickness	age + sex
percent_time_speeding_s_audcontrast	-0.066926204	0.083061541	-0.805742376	0.422	NA	bl_posteriorparietal_thickness	age + sex
percent_time_offcenter_s_audcontrast	0.003002279	0.072677829	0.041309423	0.967	NA	bl_posteriorparietal_thickness	age + sex
mean_speed_str	0.038802603	0.083720057	0.463480372	0.644	NA	bl_precentral_thickness	age + sex
mean_speed_straud	0.041226046	0.079195064	0.520563323	0.604	NA	bl_precentral_thickness	age + sex
sd_speed_str	0.01513462	0.074092447	0.204266701	0.838	NA	bl_precentral_thickness	age + sex
sd_speed_straud	-0.062529571	0.07306011	-0.85586473	0.394	NA	bl_precentral_thickness	age + sex
mean_acceleration_str	0.034201105	0.070726358	0.483569442	0.629	NA	bl_precentral_thickness	age + sex
mean_acceleration_straud	0.03227254	0.068606495	0.47040066	0.639	NA	bl_precentral_thickness	age + sex
sd_acceleration_str	-0.144812288	0.069387829	-2.086998388	0.039	*	bl_precentral_thickness	age + sex
sd_acceleration_straud	-0.118842332	0.068773855	-1.728016138	0.086	.	bl_precentral_thickness	age + sex
mean_lanepos_str	-0.073638982	0.069531681	-1.059070928	0.291	NA	bl_precentral_thickness	age + sex
mean_lanepos_straud	-0.044919766	0.069362788	-0.647606116	0.518	NA	bl_precentral_thickness	age + sex
sd_lanepos_str	-0.006872771	0.074380185	-0.092400566	0.927	NA	bl_precentral_thickness	age + sex
sd_lanepos_straud	-0.102637387	0.070704373	-1.451641287	0.149	NA	bl_precentral_thickness	age + sex
mean_headingang_str	0.017810462	0.068681441	0.259319866	0.796	NA	bl_precentral_thickness	age + sex
mean_headingang_straud	0.039431254	0.069083355	0.570777921	0.569	NA	bl_precentral_thickness	age + sex
sd_headingang_str	-0.014176803	0.073637477	-0.192521581	0.848	NA	bl_precentral_thickness	age + sex
sd_headingang_straud	-0.113878164	0.070736713	-1.609887695	0.11	NA	bl_precentral_thickness	age + sex
sum_crashes__full	-0.034175125	0.069224198	-0.493687549	0.622	NA	bl_precentral_thickness	age + sex
percent_time_speeding_s_str	0.02642717	0.072738296	0.363318523	0.717	NA	bl_precentral_thickness	age + sex
percent_time_speeding_s_straud	-0.030935386	0.077562875	-0.398842698	0.691	NA	bl_precentral_thickness	age + sex
percent_time_offcenter_s_str	-0.090162876	0.06916052	-1.303675515	0.195	NA	bl_precentral_thickness	age + sex
percent_time_offcenter_s_straud	-0.052748846	0.071139645	-0.741483123	0.46	NA	bl_precentral_thickness	age + sex
sum_btp_correct	0.195641334	0.079244945	2.468817847	0.015	*	bl_precentral_thickness	age + sex
mean_speed_audcontrast	-0.025787442	0.068879322	-0.374385834	0.709	NA	bl_precentral_thickness	age + sex
sd_speed_audcontrast	-0.100586412	0.069811054	-1.440837886	0.152	NA	bl_precentral_thickness	age + sex
mean_acceleration_audcontrast	0.020441206	0.069399069	0.294545825	0.769	NA	bl_precentral_thickness	age + sex
sd_acceleration_audcontrast	-0.017053778	0.068692007	-0.248264376	0.804	NA	bl_precentral_thickness	age + sex
mean_lanepos_audcontrast	-0.008467497	0.069464879	-0.121896087	0.903	NA	bl_precentral_thickness	age + sex
sd_lanepos_audcontrast	-0.068204865	0.070996907	-0.960673747	0.338	NA	bl_precentral_thickness	age + sex
mean_headingang_audcontrast	0.030112817	0.069165875	0.435371008	0.664	NA	bl_precentral_thickness	age + sex
sd_headingang_audcontrast	-0.037111259	0.071795766	-0.516900377	0.606	NA	bl_precentral_thickness	age + sex
percent_time_speeding_s_audcontrast	-0.037915083	0.077847088	-0.487045623	0.627	NA	bl_precentral_thickness	age + sex
percent_time_offcenter_s_audcontrast	-0.001000091	0.070463494	-0.014193037	0.989	NA	bl_precentral_thickness	age + sex
mean_speed_str	0.105106908	0.075978374	1.383379284	0.169	NA	bl_superiortemporal_thickness	age + sex
mean_speed_straud	0.080962775	0.072059732	1.123550878	0.263	NA	bl_superiortemporal_thickness	age + sex
sd_speed_str	-0.043089166	0.067573365	-0.637664951	0.525	NA	bl_superiortemporal_thickness	age + sex
sd_speed_straud	-0.031075736	0.066850729	-0.464852605	0.643	NA	bl_superiortemporal_thickness	age + sex
mean_acceleration_str	0.016405797	0.064631977	0.253834056	0.8	NA	bl_superiortemporal_thickness	age + sex
mean_acceleration_straud	0.030990329	0.062649742	0.494660125	0.622	NA	bl_superiortemporal_thickness	age + sex
sd_acceleration_str	-0.152822863	0.06302249	-2.424894096	0.017	*	bl_superiortemporal_thickness	age + sex
sd_acceleration_straud	-0.103569418	0.062870566	-1.647343497	0.102	NA	bl_superiortemporal_thickness	age + sex
mean_lanepos_str	-0.112778766	0.063016669	-1.789665613	0.076	.	bl_superiortemporal_thickness	age + sex
mean_lanepos_straud	-0.098927268	0.062866739	-1.573602662	0.118	NA	bl_superiortemporal_thickness	age + sex
sd_lanepos_str	-0.039538312	0.067844296	-0.582780198	0.561	NA	bl_superiortemporal_thickness	age + sex
sd_lanepos_straud	-0.072312196	0.064776325	-1.116336816	0.266	NA	bl_superiortemporal_thickness	age + sex
mean_headingang_str	-0.03615147	0.062661611	-0.576931703	0.565	NA	bl_superiortemporal_thickness	age + sex
mean_headingang_straud	0.012998074	0.063157367	0.205804552	0.837	NA	bl_superiortemporal_thickness	age + sex
sd_headingang_str	-0.033396688	0.067197169	-0.496995453	0.62	NA	bl_superiortemporal_thickness	age + sex
sd_headingang_straud	-0.0570046	0.065036207	-0.8765056	0.382	NA	bl_superiortemporal_thickness	age + sex
sum_crashes__full	-0.047783278	0.06314201	-0.756758894	0.451	NA	bl_superiortemporal_thickness	age + sex
percent_time_speeding_s_str	0.020158893	0.066438484	0.303421924	0.762	NA	bl_superiortemporal_thickness	age + sex
percent_time_speeding_s_straud	-0.035485899	0.072252638	-0.491136378	0.624	NA	bl_superiortemporal_thickness	age + sex
percent_time_offcenter_s_str	-0.148919802	0.062244927	-2.39248096	0.018	*	bl_superiortemporal_thickness	age + sex
percent_time_offcenter_s_straud	-0.079456819	0.064480071	-1.232269407	0.22	NA	bl_superiortemporal_thickness	age + sex
sum_btp_correct	0.19688955	0.072017172	2.733925055	0.007	**	bl_superiortemporal_thickness	age + sex
mean_speed_audcontrast	-0.025277805	0.062899363	-0.40187696	0.688	NA	bl_superiortemporal_thickness	age + sex
sd_speed_audcontrast	-0.010780415	0.064240496	-0.16781338	0.867	NA	bl_superiortemporal_thickness	age + sex
mean_acceleration_audcontrast	0.034481769	0.063329525	0.544481728	0.587	NA	bl_superiortemporal_thickness	age + sex
sd_acceleration_audcontrast	0.015302847	0.062733799	0.243933045	0.808	NA	bl_superiortemporal_thickness	age + sex
mean_lanepos_audcontrast	-0.061540314	0.063219511	-0.973438619	0.332	NA	bl_superiortemporal_thickness	age + sex
sd_lanepos_audcontrast	-0.01151581	0.065053551	-0.177020467	0.86	NA	bl_superiortemporal_thickness	age + sex
mean_headingang_audcontrast	0.033648318	0.063143852	0.532883513	0.595	NA	bl_superiortemporal_thickness	age + sex
sd_headingang_audcontrast	0.030560972	0.06558004	0.466010265	0.642	NA	bl_superiortemporal_thickness	age + sex
percent_time_speeding_s_audcontrast	-0.03486588	0.072548453	-0.480587502	0.632	NA	bl_superiortemporal_thickness	age + sex
percent_time_offcenter_s_audcontrast	-0.010994337	0.064094786	-0.171532467	0.864	NA	bl_superiortemporal_thickness	age + sex
age:mean_speed_str	0.085575898	0.093703731	0.913260304	0.363	NA	bl_middlefrontal_thickness	age + sex
age:mean_speed_straud	0.104501465	0.08689327	1.202641638	0.231	NA	bl_middlefrontal_thickness	age + sex
age:sd_speed_str	-0.036947237	0.0708945	-0.521158014	0.603	NA	bl_middlefrontal_thickness	age + sex
age:sd_speed_straud	-0.016518607	0.069756232	-0.236804743	0.813	NA	bl_middlefrontal_thickness	age + sex
age:mean_acceleration_str	0.008532494	0.079281865	0.107622269	0.914	NA	bl_middlefrontal_thickness	age + sex
age:mean_acceleration_straud	0.031590316	0.070349012	0.449051304	0.654	NA	bl_middlefrontal_thickness	age + sex
age:sd_acceleration_str	-0.021645908	0.068971843	-0.313836886	0.754	NA	bl_middlefrontal_thickness	age + sex
age:sd_acceleration_straud	-0.007535265	0.065665796	-0.114751746	0.909	NA	bl_middlefrontal_thickness	age + sex
age:mean_lanepos_str	0.000308588	0.068178655	0.004526173	0.996	NA	bl_middlefrontal_thickness	age + sex
age:mean_lanepos_straud	0.012513801	0.069296476	0.180583514	0.857	NA	bl_middlefrontal_thickness	age + sex
age:sd_lanepos_str	0.008753519	0.066732453	0.131173339	0.896	NA	bl_middlefrontal_thickness	age + sex
age:sd_lanepos_straud	-0.051963857	0.076089578	-0.682930016	0.496	NA	bl_middlefrontal_thickness	age + sex
age:mean_headingang_str	-0.012994165	0.067336827	-0.192972631	0.847	NA	bl_middlefrontal_thickness	age + sex
age:mean_headingang_straud	0.103736185	0.078432423	1.322618649	0.188	NA	bl_middlefrontal_thickness	age + sex
age:sd_headingang_str	-0.005759235	0.067726546	-0.085036603	0.932	NA	bl_middlefrontal_thickness	age + sex
age:sd_headingang_straud	-0.078888473	0.087451786	-0.902079614	0.369	NA	bl_middlefrontal_thickness	age + sex
age:sum_crashes__full	0.040085984	0.062736296	0.638960005	0.524	NA	bl_middlefrontal_thickness	age + sex
age:percent_time_speeding_s_str	0.01679485	0.070494779	0.238242462	0.812	NA	bl_middlefrontal_thickness	age + sex
age:percent_time_speeding_s_straud	0.002317766	0.086960167	0.026653194	0.979	NA	bl_middlefrontal_thickness	age + sex
age:percent_time_offcenter_s_str	-0.064826345	0.069436795	-0.933602215	0.352	NA	bl_middlefrontal_thickness	age + sex
age:percent_time_offcenter_s_straud	-0.050931453	0.067320221	-0.756555044	0.451	NA	bl_middlefrontal_thickness	age + sex
age:sum_btp_correct	0.144253771	0.07918642	1.821698344	0.071	.	bl_middlefrontal_thickness	age + sex
age:mean_speed_audcontrast	0.011797389	0.073503437	0.160501193	0.873	NA	bl_middlefrontal_thickness	age + sex
age:sd_speed_audcontrast	-0.000685717	0.068410118	-0.010023624	0.992	NA	bl_middlefrontal_thickness	age + sex
age:mean_acceleration_audcontrast	0.017241262	0.068268584	0.252550461	0.801	NA	bl_middlefrontal_thickness	age + sex
age:sd_acceleration_audcontrast	-0.006007272	0.061703591	-0.097356918	0.923	NA	bl_middlefrontal_thickness	age + sex
age:mean_lanepos_audcontrast	0.005468328	0.071192961	0.076809951	0.939	NA	bl_middlefrontal_thickness	age + sex
age:sd_lanepos_audcontrast	-0.006495145	0.070562908	-0.092047583	0.927	NA	bl_middlefrontal_thickness	age + sex
age:mean_headingang_audcontrast	0.059792095	0.070908789	0.843225439	0.401	NA	bl_middlefrontal_thickness	age + sex
age:sd_headingang_audcontrast	-0.000206324	0.067922341	-0.003037646	0.998	NA	bl_middlefrontal_thickness	age + sex
age:percent_time_speeding_s_audcontrast	-0.004885561	0.089893808	-0.05434814	0.957	NA	bl_middlefrontal_thickness	age + sex
age:percent_time_offcenter_s_audcontrast	-0.018007273	0.072188602	-0.249447597	0.803	NA	bl_middlefrontal_thickness	age + sex
age:mean_speed_str	0.071770181	0.097841364	0.733536182	0.465	NA	bl_posteriorparietal_thickness	age + sex
age:mean_speed_straud	0.073517912	0.090911283	0.808677531	0.42	NA	bl_posteriorparietal_thickness	age + sex
age:sd_speed_str	-0.154164904	0.072561291	-2.124616341	0.035	*	bl_posteriorparietal_thickness	age + sex
age:sd_speed_straud	-0.183742275	0.070945191	-2.58991869	0.011	*	bl_posteriorparietal_thickness	age + sex
age:mean_acceleration_str	0.043089389	0.082519661	0.522171185	0.602	NA	bl_posteriorparietal_thickness	age + sex
age:mean_acceleration_straud	0.027107556	0.073325816	0.369686391	0.712	NA	bl_posteriorparietal_thickness	age + sex
age:sd_acceleration_str	-0.050618869	0.071653179	-0.70644276	0.481	NA	bl_posteriorparietal_thickness	age + sex
age:sd_acceleration_straud	-0.093710867	0.068267598	-1.372699049	0.172	NA	bl_posteriorparietal_thickness	age + sex
age:mean_lanepos_str	0.00516352	0.07047335	0.073269111	0.942	NA	bl_posteriorparietal_thickness	age + sex
age:mean_lanepos_straud	0.040031421	0.071658099	0.558644757	0.577	NA	bl_posteriorparietal_thickness	age + sex
age:sd_lanepos_str	-0.094887168	0.069251579	-1.370180574	0.173	NA	bl_posteriorparietal_thickness	age + sex
age:sd_lanepos_straud	-0.059516788	0.078604489	-0.757167793	0.45	NA	bl_posteriorparietal_thickness	age + sex
age:mean_headingang_str	0.023062917	0.070150802	0.328761992	0.743	NA	bl_posteriorparietal_thickness	age + sex
age:mean_headingang_straud	-0.013864972	0.082494153	-0.168072174	0.867	NA	bl_posteriorparietal_thickness	age + sex
age:sd_headingang_str	-0.088103666	0.070234407	-1.254423157	0.212	NA	bl_posteriorparietal_thickness	age + sex
age:sd_headingang_straud	-0.185146445	0.089682881	-2.064456937	0.041	*	bl_posteriorparietal_thickness	age + sex
age:sum_crashes__full	-0.039632571	0.065393939	-0.606058781	0.546	NA	bl_posteriorparietal_thickness	age + sex
age:percent_time_speeding_s_str	-0.034402432	0.073462823	-0.468297164	0.64	NA	bl_posteriorparietal_thickness	age + sex
age:percent_time_speeding_s_straud	-0.047684241	0.090908968	-0.524527367	0.601	NA	bl_posteriorparietal_thickness	age + sex
age:percent_time_offcenter_s_str	-0.048698187	0.071946122	-0.67687021	0.5	NA	bl_posteriorparietal_thickness	age + sex
age:percent_time_offcenter_s_straud	-0.050004582	0.070356559	-0.710730925	0.479	NA	bl_posteriorparietal_thickness	age + sex
age:sum_btp_correct	0.134541837	0.082363544	1.633511997	0.105	NA	bl_posteriorparietal_thickness	age + sex
age:mean_speed_audcontrast	-0.021730653	0.076742079	-0.283164763	0.777	NA	bl_posteriorparietal_thickness	age + sex
age:sd_speed_audcontrast	-0.117845018	0.07094113	-1.661166343	0.099	.	bl_posteriorparietal_thickness	age + sex
age:mean_acceleration_audcontrast	0.006733195	0.071180017	0.094593896	0.925	NA	bl_posteriorparietal_thickness	age + sex
age:sd_acceleration_audcontrast	-0.050521245	0.064326981	-0.785381873	0.434	NA	bl_posteriorparietal_thickness	age + sex
age:mean_lanepos_audcontrast	0.041470183	0.073951861	0.560772672	0.576	NA	bl_posteriorparietal_thickness	age + sex
age:sd_lanepos_audcontrast	0.111907501	0.07348331	1.522896843	0.13	NA	bl_posteriorparietal_thickness	age + sex
age:mean_headingang_audcontrast	-0.036453121	0.074236354	-0.491041363	0.624	NA	bl_posteriorparietal_thickness	age + sex
age:sd_headingang_audcontrast	0.052311181	0.070904131	0.737773381	0.462	NA	bl_posteriorparietal_thickness	age + sex
age:percent_time_speeding_s_audcontrast	-0.052106977	0.094034672	-0.554125149	0.581	NA	bl_posteriorparietal_thickness	age + sex
age:percent_time_offcenter_s_audcontrast	-0.021856187	0.075297858	-0.290263064	0.772	NA	bl_posteriorparietal_thickness	age + sex
age:mean_speed_str	0.116458272	0.094330395	1.234578448	0.219	NA	bl_precentral_thickness	age + sex
age:mean_speed_straud	0.131536911	0.087432912	1.504432459	0.135	NA	bl_precentral_thickness	age + sex
age:sd_speed_str	-0.033606881	0.071636672	-0.469129568	0.64	NA	bl_precentral_thickness	age + sex
age:sd_speed_straud	0.00066793	0.070291295	0.009502311	0.992	NA	bl_precentral_thickness	age + sex
age:mean_acceleration_str	0.070518675	0.079736561	0.884395737	0.378	NA	bl_precentral_thickness	age + sex
age:mean_acceleration_straud	0.016970524	0.071010692	0.238985469	0.811	NA	bl_precentral_thickness	age + sex
age:sd_acceleration_str	-0.010176785	0.069178133	-0.147109852	0.883	NA	bl_precentral_thickness	age + sex
age:sd_acceleration_straud	0.010405739	0.066604689	0.156231321	0.876	NA	bl_precentral_thickness	age + sex
age:mean_lanepos_str	-0.051487807	0.068410495	-0.752630236	0.453	NA	bl_precentral_thickness	age + sex
age:mean_lanepos_straud	0.006419818	0.069855267	0.091901699	0.927	NA	bl_precentral_thickness	age + sex
age:sd_lanepos_str	-0.060054137	0.067334237	-0.891881146	0.374	NA	bl_precentral_thickness	age + sex
age:sd_lanepos_straud	-0.060856843	0.076336094	-0.797222382	0.427	NA	bl_precentral_thickness	age + sex
age:mean_headingang_str	-0.024318033	0.067940704	-0.357930249	0.721	NA	bl_precentral_thickness	age + sex
age:mean_headingang_straud	0.065409217	0.079604841	0.82167386	0.413	NA	bl_precentral_thickness	age + sex
age:sd_headingang_str	-0.078654386	0.068098437	-1.155010151	0.25	NA	bl_precentral_thickness	age + sex
age:sd_headingang_straud	-0.094303124	0.087724811	-1.074988053	0.284	NA	bl_precentral_thickness	age + sex
age:sum_crashes__full	0.011685972	0.063401941	0.184315687	0.854	NA	bl_precentral_thickness	age + sex
age:percent_time_speeding_s_str	0.047344444	0.071054588	0.666310864	0.506	NA	bl_precentral_thickness	age + sex
age:percent_time_speeding_s_straud	0.04694599	0.08528856	0.55043713	0.583	NA	bl_precentral_thickness	age + sex
age:percent_time_offcenter_s_str	-0.125010903	0.069205399	-1.806374999	0.073	.	bl_precentral_thickness	age + sex
age:percent_time_offcenter_s_straud	-0.064448773	0.068108083	-0.946272013	0.346	NA	bl_precentral_thickness	age + sex
age:sum_btp_correct	0.210761235	0.078430565	2.687233399	0.008	**	bl_precentral_thickness	age + sex
age:mean_speed_audcontrast	0.020657161	0.074294744	0.278043366	0.781	NA	bl_precentral_thickness	age + sex
age:sd_speed_audcontrast	0.009249585	0.068881603	0.134282367	0.893	NA	bl_precentral_thickness	age + sex
age:mean_acceleration_audcontrast	-0.021763131	0.06888767	-0.315922002	0.753	NA	bl_precentral_thickness	age + sex
age:sd_acceleration_audcontrast	0.014185007	0.062478528	0.227038117	0.821	NA	bl_precentral_thickness	age + sex
age:mean_lanepos_audcontrast	0.053801509	0.071748738	0.74986	0.455	NA	bl_precentral_thickness	age + sex
age:sd_lanepos_audcontrast	0.062313086	0.071690905	0.869190955	0.386	NA	bl_precentral_thickness	age + sex
age:mean_headingang_audcontrast	0.052636615	0.071765169	0.7334563	0.465	NA	bl_precentral_thickness	age + sex
age:sd_headingang_audcontrast	0.075986212	0.068780857	1.10475815	0.271	NA	bl_precentral_thickness	age + sex
age:percent_time_speeding_s_audcontrast	0.037738472	0.088184767	0.427947742	0.67	NA	bl_precentral_thickness	age + sex
age:percent_time_offcenter_s_audcontrast	-0.000690769	0.073027323	-0.00945905	0.992	NA	bl_precentral_thickness	age + sex
age:mean_speed_str	0.175194839	0.084745885	2.067296111	0.041	*	bl_superiortemporal_thickness	age + sex
age:mean_speed_straud	0.1756682	0.078770142	2.230136899	0.027	*	bl_superiortemporal_thickness	age + sex
age:sd_speed_str	-0.090869547	0.064911217	-1.399905144	0.164	NA	bl_superiortemporal_thickness	age + sex
age:sd_speed_straud	-0.073913677	0.063997131	-1.15495298	0.25	NA	bl_superiortemporal_thickness	age + sex
age:mean_acceleration_str	0.045646107	0.072972466	0.625525066	0.533	NA	bl_superiortemporal_thickness	age + sex
age:mean_acceleration_straud	-0.004768019	0.064857799	-0.073514969	0.942	NA	bl_superiortemporal_thickness	age + sex
age:sd_acceleration_str	0.007020854	0.062834193	0.111736206	0.911	NA	bl_superiortemporal_thickness	age + sex
age:sd_acceleration_straud	0.01142586	0.06088512	0.187662609	0.851	NA	bl_superiortemporal_thickness	age + sex
age:mean_lanepos_str	0.008211726	0.062128347	0.132173584	0.895	NA	bl_superiortemporal_thickness	age + sex
age:mean_lanepos_straud	0.051023785	0.063160336	0.80784537	0.421	NA	bl_superiortemporal_thickness	age + sex
age:sd_lanepos_str	-0.011767177	0.061592424	-0.191049096	0.849	NA	bl_superiortemporal_thickness	age + sex
age:sd_lanepos_straud	0.009382415	0.070098047	0.133847018	0.894	NA	bl_superiortemporal_thickness	age + sex
age:mean_headingang_str	0.042456519	0.061906278	0.685819275	0.494	NA	bl_superiortemporal_thickness	age + sex
age:mean_headingang_straud	0.083546875	0.072600253	1.15077939	0.252	NA	bl_superiortemporal_thickness	age + sex
age:sd_headingang_str	-0.026143307	0.062412298	-0.4188807	0.676	NA	bl_superiortemporal_thickness	age + sex
age:sd_headingang_straud	-0.088960042	0.080636796	-1.103218968	0.272	NA	bl_superiortemporal_thickness	age + sex
age:sum_crashes__full	0.012993876	0.057827719	0.22469979	0.823	NA	bl_superiortemporal_thickness	age + sex
age:percent_time_speeding_s_str	0.117230466	0.064209172	1.82575888	0.07	.	bl_superiortemporal_thickness	age + sex
age:percent_time_speeding_s_straud	0.092292324	0.079040796	1.167654284	0.246	NA	bl_superiortemporal_thickness	age + sex
age:percent_time_offcenter_s_str	-0.037617006	0.062960299	-0.597471847	0.551	NA	bl_superiortemporal_thickness	age + sex
age:percent_time_offcenter_s_straud	-0.041474706	0.061837645	-0.670703203	0.504	NA	bl_superiortemporal_thickness	age + sex
age:sum_btp_correct	0.183254146	0.071440639	2.565124692	0.011	*	bl_superiortemporal_thickness	age + sex
age:mean_speed_audcontrast	-0.015194596	0.067851554	-0.223938806	0.823	NA	bl_superiortemporal_thickness	age + sex
age:sd_speed_audcontrast	-0.011827741	0.063381209	-0.186612741	0.852	NA	bl_superiortemporal_thickness	age + sex
age:mean_acceleration_audcontrast	-0.031991932	0.062825221	-0.509221171	0.611	NA	bl_superiortemporal_thickness	age + sex
age:sd_acceleration_audcontrast	0.00245866	0.057069922	0.043081543	0.966	NA	bl_superiortemporal_thickness	age + sex
age:mean_lanepos_audcontrast	0.045145532	0.065318723	0.691157604	0.491	NA	bl_superiortemporal_thickness	age + sex
age:sd_lanepos_audcontrast	0.029788852	0.065825099	0.452545501	0.652	NA	bl_superiortemporal_thickness	age + sex
age:mean_headingang_audcontrast	0.014627021	0.065636949	0.222847358	0.824	NA	bl_superiortemporal_thickness	age + sex
age:sd_headingang_audcontrast	0.015150056	0.063100081	0.240095674	0.811	NA	bl_superiortemporal_thickness	age + sex
age:percent_time_speeding_s_audcontrast	0.054009367	0.082082227	0.657991008	0.512	NA	bl_superiortemporal_thickness	age + sex
age:percent_time_offcenter_s_audcontrast	-0.010117288	0.066420985	-0.152320662	0.879	NA	bl_superiortemporal_thickness	age + sex
